# Supplementary material for: Expression of L1 retrotransposons in granulocytes from patients with active systemic lupus erythematosus
Source: Mob DNA. 2023 May 10;14:5. doi: 10.1186/s13100-023-00293-7 (PMC10170740; doi:10.1186/s13100-023-00293-7)
Supplement: Supplementary file 3 — Additional file 3: Supplemental Table 1. Individual uniquely mapping read counts of the 7 L1 elements expressed at elevated levels in SLE patients. [file 13100_2023_293_MOESM3_ESM.xlsx]

## Sheet: Sheet1
Uniquely mapping reads only
locus	chr4:87347104-87353146	chr20:12801018-12807044	chr7:36703395-36704355	3 previous together	chr3:159095380-159101394	chr4:146620786-146622038	chrX:101471545-101475011	chr7:113776123-113782152
SLE1	6.33276	3.16638	9.49914	18.9983	3.16638	41.1629	0	25.331
SLE2	2.85135	2.85135	0	5.70269	0	0	11.4054	0
SLE3	8.01918	0	0	8.01918	8.01918	46.7785	1.33653	10.6922
SLE4	5.78895	4.34171	0	10.1307	0	14.4724	5.78895	4.34171
SLE5	32.2849	0	3.33981	35.6247	0	0	4.45308	0
SLE6	3.42085	1.14028	4.56113	9.12226	0	0	11.4028	0
SLE7	2.66049	0.886829	0.886829	4.43415	0	0	6.20781	0
SLE8	7.68189	0.768189	0	8.45008	23.0457	0	0	0
SLE9	13.0951	0	4.62179	17.7169	0	0	0	0
SLE10	8.448	1.408	5.16267	15.0187	0	6.10133	1.87733	5.632
SLE11	11.0898	0	0	11.0898	0	9.0735	1.00817	14.1143
SLE12	12.3044	4.61415	0	16.9185	0	0	6.15219	0
SLE13	32.2849	0	3.33981	35.6247	0	0	4.45308	0
SLE14	14.1495	0.832324	3.32929	18.3111	0	0	3.32929	0
SLE15	5.03156	0	0	5.03156	9.0568	0	1.00631	0
average	11.0296	1.33395	2.31603	14.6795	2.88587	7.83924	3.89473	4.00742
StDev	9.3597	1.62476	2.83814	9.81927	6.33887	15.3293	3.78489	7.39149
HC1	0.870582	0.870582	0.870582	2.61174	0	0	0.870582	0
HC2	1.37418	0	2.74836	4.12254	0	0	2.74836	0
HC3	2.42325	0	0	2.42325	0	0	0.807749	0
HC4	5.06812	0	1.44804	6.51616	0	10.1362	1.44804	11.5843
HC5	2.31111	0.577777	0	2.88888	0	0	1.73333	0
HC6	2.85935	3.57418	0	6.43353	0.714837	0	0.357418	0
HC7	1.44727	0.723635	0.723635	2.89454	0	0	2.89454	0
HC8	29.112	0	0	29.112	0	1.26574	5.06296	1.26574
HC9	0	0	2.80893	2.80893	0	0	0	0
HC10	5.97714	0	2.98857	8.96571	1.49429	0	0	1.49429
UV11	5.42459	1.8082	1.8082	9.04098	0	0	1.8082	0
HC12	5.48694	0	0	5.48694	0	8.23042	0	6.85868
average	5.19621	0.629531	1.11636	6.9421	0.184093	1.63603	1.4776	1.76692
	7.79613	1.08309	1.2086	7.3829	0.460947	3.5671	1.51582	3.66319
comments	full-length ORF1	full-length ORF1	full-length ORF1		incomplete ORF1	no ORF1	incomplete ORF1	no ORF1
